# Supplementary material for: Cancer Treatment Patterns Among Yukon Residents Referred to British Columbia for Care: A 13-Year Retrospective Study
Source: Curr Oncol. 2025 Nov 16;32(11):641. doi: 10.3390/curroncol32110641 (PMC12651239; doi:10.3390/curroncol32110641)
Supplement: Supplementary file 1 [file curroncol-32-00641-s001.zip]

Archive with 1 entries (1 files):
- curroncol-3943050-supplementary.pdf
